# Supplementary material for: BIITE: A Tool to Determine HLA Class II Epitopes from T Cell ELISpot Data
Source: PLoS Comput Biol. 2016 Mar 8;12(3):e1004796. doi: 10.1371/journal.pcbi.1004796 (PMC4783075; doi:10.1371/journal.pcbi.1004796)
Supplement: S6 Table — We analysed data from 32 peptides (first column). These 32 peptides were the ones studied in [10] and were chosen because they contain LANL HIV-1 A list epitopes that are restricted by HLAs which are abundant in the cohort; this HLA is in the column ‘Restricting HLA (RATE)’. We also include the p value reported by RATE for each peptide:HLA combination. In the next column, ‘Restricting HLA (BIITE)’, we list the HLAs identified using BIITE that appear to elicit CD8+ T cell responses in combination with the peptide. For these HLAs, we provide the number of carriers that presented a positive ELISpot response for the peptide in question and we count how in how many responding carriers of the HLA this HLA had the highest posterior mode (‘# Carriers with positive ELISpot and highest rank’). We also show the posterior mode attributed to the peptide:HLA combination. The last two columns document whether (and where) the peptide:HLA combination was found in the LANL database. (XLSX) [file pcbi.1004796.s011.xlsx]

## Sheet: Sheet1
Peptide	Epitope	Epitope location	Restricting HLA (RATE)	p value RATE	Restricting HLA (BIITE)	# Carriers with positive ELISpot	# Carriers with positive ELISpot and highest rank	posterior mode BIITE	found in LANL database?	LANL record number
AVFIHNFKRKGGIGGYSA	FKRKGGIGGY	Pol 900-909	B1503	0	B1503	81	80	0.64	A list
ETYGDTWTGVEALIRIL	ETYGDTWTGV	Vpr 48-57	A6802	0	A68	41	36	0.16	A list
EVGFPVRPQVPLRPMTFK	RPQVPLRPM	Nef 71-79	B4201	0	B42	79	72	0.35	A list
	RPQVPLRPMTY	Nef 71-81			B35	17	17	0.53	A list; mutation F -> Y
EVNIVTDSQYALGII	VTDSQYALGI	Pol 651-660	B1503	0.15	B1503	1	0	0.0006	not identified
					B39	8	8	0.18	only in Kiepiela et al.	54024
					B14	11	10	0.12	entries for VTDSQYALGI; thought to be C08, not B14?	53760, 572, 573, 574
GAETFYVDGAANRETKI	GAETFYVDGA	Pol 591-600	A6802	0	A68	85	83	0.4	A list
	ETFYVDGAANR	Pol 593-603			A66	34	29	0.37	A list
GATPQDLNTMLNTVGGH	TPQDLNTML	Gag 180-188	B4201	0	B42	95	93	0.56	A list
	TPQDLNTML	Gag 180-188			B39	22	22	0.68	A list
	TPQDLNTML	Gag 180-188			B81	49	43	0.55	A list
GGHQAAMQMLKDTINEEA	GHQAAMQML	Gag 193-210	B1510	0.002	B1510	13	12	0.04	A list
GIKQLQTRVLAIERYLK	QTRVLAIERYL	gp160 577-587	B5802	0	B5802	36	36	0.19	A list
GIQQEFGIPYNPQSQGVV	IQQEFGIPY	Pol 850-858	B1503	0.06	B1503	7	5	0.001	A list
GIWQLDCTHLEGKIILVA	THLEGKIIL	Pol 781-789	B1510	0	B1510	24	24	0.17	A list
GKKAIGTVLVGPTPVNII	GKKAIGTVL	Pol 124-132	B1503	0	B1503	22	21	0.09	A list
	LVGPTPVNI	Pol 132-140			A02	18	15	0.05	A list
GLGQYIYETYGDTWTGV	ETYGDTWTGV	Vpr 48-57	A6802	0	A68	46	42	0.19	A list
	SLGQHIYET				A66	8	7	0.04	only in Kiepiela et al.	54045
GPKEPFRDYVDRFFKTLR	YVDRFFKTL	Gag 296-304	B1503	0.8	B1503	24	0	0.0002	not identified
					C18	49	45	0.6	in LANL database	5.41445e+19
	YVDRFFKTL				C03	58	55	0.59	A list
IKIQNFRVYYRDSRDPIW	KIQNFRVYY	Pol 934-942	A3002	0	A3002	24	22	0.25	A list
					A30-rest	8	7	0.16	might contain non-4-digit-typed A3002s
IYPGIKVRQLCKLLRGAK	YPGIKVRQL	Pol 426-434	B4201	0	B42	28	28	0.09	A list
LQTGERDWHLGHGVSIEW	WHLGHGVSI	Vif 79-87	B1510	0	B1510	52	52	0.4	A list
	LGHGVSIEW	Vif 81-89			B57	9	7	0.1	A list
MASEFNLPPIVAKEIVA	LPPIVAKEI	Pol 743-751	B4201	0	B42	50	46	0.25	A list
NDIQKLVGKLNWASQIY	KLNWASQIY	Pol 418-426	A3002	0	A3002	9	8	0.06	A list
NTMLNTVGGHQAAMQMLK	GHQAAMQML	Gag 193-201	B1510	0.003	B1510	8	8	0.005	A list
NYTPGPGVRYPLTFGWCF	TPGPGVRYPL	Nef 128-137	B4201	0	B42	74	51	0.32	A list
	YPLTFGWCY	Nef 135-143			B35	20	20	0.7	A list; mutation F -> Y
	YPLTFGWCF	Nef 135-143			B53	19	19	0.57	A list
	YPLTFGWCY	Nef 135-143			B18	21	20	0.48	A list; mutation F -> Y
					A23	69	57	0.44	entries for RYPLTFGW(CF)	53279, 53949, 56237, 56607, 57761
	TPGPGVRYPL	Nef 128-137			B07	32	21	0.31	A list
PRTLNAWVKVIEEKAF	VKVIEEKAF	Gag 156-164	B1503	0	B1503	59	57	0.44	A list
QGYFPDWQNYTPGPGVRY	YFPDWQNYT	Nef 120-128	A29	1	A29	10	0	0.0004	not identified
	YFPDWQNYT	Nef 120-128			B35	14	14	0.52	A list
					A3002	11	10	0.07	entries for YFPDWQNY	57765, 58954, 53327
QITLWQRPLVSIKVGGQI	ITLWQRPLV	Pol 59-67	A6802	0.7	A68	2	0	6e-05	not identified
QLEKEPIAGAETFYVDGA	GAETFYVDGA	Pol 591-600	A6802	0	A68	30	27	0.07	A list
					B35	7	6	0.13	entries in lanl for EPIVGAETF(Y), mutation A-> V	556, 554, 1340, 58660, 58661, 1339, 58083
QMVHQAISPRTLNAWVKV	HQAISPRTL	Gag 144-152	B1510	0	B1510	22	21	0.12	A list
SKLNWASQIYPGIKVRQL	KLNWASQIY	Pol 418-426	A3002	0.16	A3002	6	0	0.001	not identified
	YPGIKVRQL				B42	21	21	0.06	A list
TGTEELRSLYNTVATLY	RSLYNTVATLY	Gag 76-86	A3002	0	A3002	30	29	0.31	A list
	LYNTVATLY	Gag 78-86			A29	38	33	0.27	A list
					B45	15	5	0.19
	RSLYNTVATLY				B5801	14	8	0.18	A list
TKELQKQIIKIQNFRVYY	KIQNFRVYY	Pol 934-942	A3002	0	A3002	18	17	0.19	A list
VKAACWWAGIQQEFGIPY	IQQEFGIPY	Pol 850-858	B1503	0	B1503	39	38	0.23	A list
WVKVIEEKAFSPEVIPMF	VKVIEEKAF	Gag 156-164	B1503	0.02	B1503	3	0	0.0004	not identified
	KAFSPEVI	Gag 162-169			B57	19	18	0.37	A list
YHCLVCFQTKGLGISYGR	FQTKGLGISY	Tat 38-47	B1503	0	B1503	11	7	0.02	A list
YVDRFFKTLRAEQATQDV	YVDRFFKTL	Gag 296-304	B1503	0.04	B1503	19	0	0.0006	not identified
	YVDRFFKTL				C03	61	61	0.62	A list
	DRFYKTLRA				B14	31	27	0.58	A list
					A29	28	13	0.05
						peptide:HLA combination not identified by RATE
