# Supplementary material for: BIITE: A Tool to Determine HLA Class II Epitopes from T Cell ELISpot Data
Source: PLoS Comput Biol. 2016 Mar 8;12(3):e1004796. doi: 10.1371/journal.pcbi.1004796 (PMC4783075; doi:10.1371/journal.pcbi.1004796)
Supplement: S8 Table — HLAs are ranked from highest to lowest posterior mode (‘Posterior Mode’) and we provide the number of carriers in the cohort (‘# Carriers’) and the number of carriers who responded to the peptide. We also show, per HLA, how many carriers have this HLA as their highest ranked HLA (‘# Carriers with highest rank’); and how many carriers who responded to the peptide have this HLA as their highest ranked HLA (‘# Carriers with positive ELISpot and highest rank’). This last column can be interpreted as the number of positive ELISpots that are to be attributed to the specific HLA. (XLSX) [file pcbi.1004796.s013.xlsx]

## Sheet: S14_Table
Pep	Molec	Posterior Mode	DKL	# Carriers	# Carriers with highest rank	# Carriers with positive ELISpot	# Carriers with positive ELISpot and highest rank
pep_1	DQB*03	0.693271	0.840254	73	73	67	67
pep_1	DRB1*14	0.514784	0.260489	28	16	25	14
pep_1	DRB1*08	0.500554	0.343003	41	23	35	17
pep_1	DRB1*03	0.470457	0.339865	36	17	30	13
pep_1	DQB*04	0.456256	0.586963	68	29	55	22
pep_1	DRB1*11	0.429171	0.368149	40	13	33	10
pep_1	DRB1*09	0.407627	0.290034	25	7	20	4
pep_1	DRB1*16	0.384404	0.299459	26	3	22	0
pep_1	DQB*06	0.294053	0.65365	65	9	50	7
pep_1	DRB1*12	0.284829	0.4409	37	3	29	2
pep_1	DRB1*01	0.209719	0.504958	28	4	20	1
pep_1	DRB1*04	0.204774	0.498513	29	1	22	0
pep_1	DQB*05	0.154561	0.886439	79	2	59	0
pep_1	DRB1*1501	0.0563845	0.63454	27	0	19	0
pep_1	DRB1*07	0.0512288	0.916344	40	0	28	0
pep_1	DRB1*1502	0.0172792	0.752732	30	0	21	0
pep_1	DQB*02	0.00788032	1.25381	78	0	54	0
